# Supplementary material for: Poor Adherence to the WHO Guidelines on Feeding Practices Increases the Risk for Respiratory Infections in Surinamese Preschool Children
Source: Int J Environ Res Public Health. 2021 Oct 13;18(20):10739. doi: 10.3390/ijerph182010739 (PMC8536009; doi:10.3390/ijerph182010739)
Supplement: Supplementary file 1 [file ijerph-18-10739-s001.zip]

Archive with 1 entries (1 files):
- ijerph-1314955-supplementary.pdf
